# Supplementary material for: The Xanthomonas euvesicatoria type III effector XopAU is an active protein kinase that manipulates plant MAP kinase signaling
Source: PLoS Pathog. 2018 Jan 29;14(1):e1006880. doi: 10.1371/journal.ppat.1006880 (PMC5805367; doi:10.1371/journal.ppat.1006880)
Supplement: S1 Table — (XLSX) [file ppat.1006880.s001.xlsx]

## Sheet: Sheet1
		S1 Table. Accession numbers and sequences of xopAU and gyrB homologs.
		Strain	xopAU source NCBI ID	xopAU DNA sequence	xopAU GC content	PIP box in the xopAU promoter region	gyrB source NCBI ID	gyrB sequence
		Xanthomonas euvesicatoria strain 85-10	NZ_CP017190.1	ATGAAACAGATCTCCGGCAACTTCACTCTCCCTTCCACGGCGCTGCGCGCAGACGCAGAGCGCGATGCGCCCGAAACTGCACAGGCGCCCGAACCACACACCCCGCCCCATCCTGTCGCAGACCATCCGCTCAACCTGCTGGAAAAAAGAAGAAGCATCACCGGCGTACTTGCCGACGAACGTAAGCGTCTGGAAGTCGTGGTGCCCCGCCTGCAGGCAGCGTTGGCACCGCACACCTGGTCCTCATCCAGTAGCGACTCGCCAACGACGCCTGTCACCGGCCGCAGCCCCCGTCTGGGCCCGCAACCCGGCTCACCGACCTGGGCCTGTCTGCTGGAGACGCCGGCGCGCCTGTCGGCCCTTGCGGGCGCCGACAGCAGTGACGCATTCCAGAACTTG…	0.6364	TTCGCCCACGCCTGCACTGCTTCGT…N166…ATG	NZ_CP017190.1	ATGACCGACGAACAAAACATCCCGCCAACACCCAACGGCACCTACGACTCCAGCAAGATCACCGTGCTGCGTGGCCTGGA GGCCGTCCGCAAGCGCCCCGGCATGTATATCGGCGACGTCCATGACGGCACCGGCCTGCATCACATGGTGTTCGAGGTGG TCGACAACTCGGTCGACGAAGCCCTGGCCGGGCATGCGGACGACATCGTGGTGAAGATCCTGGCCGATGGCTCGGTGGCG GTCTCCGACAACGGGCGCGGCGTACCGGTCGACATCCACAAGGAAGAAGGCGTCTCGGCGGCCGAGGTGATCCTCACCGT GCTGCACGCCGGCGGCAAGTTCGACGACAACAGCTACAAGGTCTCCGGCGGCCTGCATGGCGTAGGCGTCTCGGT…
		Acidovorax avenae subsp. avenae ATCC 19860	CP002521.1	ATGGCCGGCCTGCCTCCGCTCTCCATTCCCTCGGTACGCCCTGCCCGTGACGGCGAGGGGACTGCGAACCCGGAGGCGGCTCCCACCGGCCCGCCGCGCCCGCCCGGGCCGCACGCCGTCGCCCATGTGCCGCTGCTGGCACGCCGGCGCGGGCAGTCCGGCGAGGGGCCATCGGCGGAGCGCGCACCGCGGCTGGCACCGCTCGATGCCCTGCGCCGCGCCAGCACCTTCGTTCTCCCGCGCTCGCCATCGTCTTTCGATCATGGGAGACGGCCCGGGGCGGGGCGCGCCAGCCCCTCGCACGGTGCGGGCAGCAGCCAGCCGCCCTCGCTGGCATCCCTGCTGGACCCGTCCACGCCGATCGCCCGCGAACGCGACGGTGACTGCTGGAGCCCCGTC…	0.7187	TTCGGCGCCGGGTGCGGCGCTTCGG…N71…ATG	CP002521.1	ATGACCGCTGAGAACACCCTGCCCGAGCCCACCCTTCCCACGGGCGACAGCCAAGCGCAGTCCGTCGCAGCCCCCGCTTCCGTGCCCGCCCAGGCCGCCGCGCCCAGCGACGGCTACGGCGAAGGCGCGATCCAGATCCTGGAAGGCCTGGAGGCCGTGCGCAAGCGCCCCGGCATGTACATCGGCGACACGTCGGACGGCACGGGCCTGCACCACCTCGTCTTCGAAGTGGTGGACAACTCCATCGACGAAGCGCTGGCTGGCCACTGCGACGACATTGTCGTCACCATCCACTCCGACAACTCCATCAGCGTGGTGGACAACGGCCGCGGCATTCCCACCGGCGTGAAGATGGACGACAAGCACGAGCCCAAGCGCTCGGCCGCCGAGATCGCCCTC…
		Xanthomonas alfalfae strain GEV-Rose-07	NZ_MIKD01000368.1	ATGAAACAGATCTCCGGCAACTTCACTCTCCCTTCCACGGCGCTGCGCGCAGACGCAGAGCGCGATGCGCCCGAAACTGCACAGGCGCCCGAGCCACACACCCCGCCCCATCCTGTCGCAGACCATCCGCTCAACCTGCTGGAAAAAAGAAGAAGCATCACCGGCGTACTTGCCGACGAACGTAAGCGCCTGGAGGTCGTGGTGCCCCGCCTGCAGGCAGCGTTGGCACCGCACACCTGGTCCTCATCCAGTAGCGACTCGCCAACGACGCCTGTCACCGGCCGCAGCCCCCGTCTGGGCCCGCAACCCGGCTCACCGACCTGGGCCTGTCTGCTGGAGACGCCGGCGCGCCTGTCGGCCCTTGCGGGCGCCGACAGCAGTGACGCATTCCAGAACTTG…	0.6366	TTCGCCCACGCCTGCACTGCTTCGT…N166…ATG	NZ_MIKD01000120.1	ATGACCGACGAACAAAACATCCCGCCAACACCCAACGGCACCTACGACTCCAGCAAGATCACCGTGCTGCGTGGCCTGGAGGCCGTCCGCAAGCGCCCCGGCATGTATATCGGCGACGTCCATGACGGCACCGGCCTGCATCACATGGTGTTCGAGGTGGTCGACAACTCGGTCGACGAAGCCCTGGCCGGGCATGCGGACGACATCGTGGTGAAGATCCTGGCCGATGGCTCGGTGGCGGTCTCCGACAACGGGCGCGGCGTGCCGGTCGACATCCACAAGGAAGAAGGCGTCTCGGCGGCCGAGGTGATCCTCACCGTGCTGCACGCCGGCGGCAAGTTCGACGACAACAGCTACAAGGTCTCCGGCGGCCTGCACGGCGTAGGCGTCTCGGTGGTC…
		Xanthomonas axonopodis strain Xac29-1	NC_020800.1	ATGAAACAGATCTCCGGCAACTTCACTCTCCCTTCCACGGCGCTACGTGCAGACGCAGAGCGCGATGCGCCCGAAACTGCACAGGCGCCCGAGCAACACACCCCGCCCCATCCCGTCGCAGACCATCCGCTCAACCTGCTGGAAAAACGCAGAAGCACCACCGGCATGCTCGCCGATGAACGTAAGCGCCTGGAGGTCGTGGTGCCCCACCTGCAGGCAGCGTTGGCACCGCACACCTGGTCCTCATCCAGTAGCGATTCGCCAACGACGCCTGTCACCGGCCGCAGCCCCCGTCTCGGCCAGCAGCCCGGCTCACCGACATGGGCCTGCCTGCTGGAGACACCGGCGCGCACATCCGCCCTTGCGGGCGCCGACAGCAATGACGCATTCCAGAACTTG…	0.6282	TTCGCACACGCCTGCACCGCTTCGT…N176…ATG	NC_020800.1	ATGACCGACGAACAAAACACCCCGCCAACACCCAACGGCACCTACGACTCCAGCAAGATCACCGTGCTGCGTGGCCTGGA AGCCGTCCGCAAGCGTCCCGGCATGTATATCGGCGACGTCCATGACGGCACCGGCCTGCATCACATGGTGTTCGAGGTGG TCGACAACTCGGTCGACGAAGCCCTTGCCGGGCATGCCGACGACATCGTGGTAAAAATCCTGGCCGATGGCTCGGTGGCG GTCTCCGACAACGGGCGCGGCGTGCCGGTCGACATCCACAAGGAAGAAGGCGTGTCGGCGGCCGAGGTGATCCTCACCGT GCTCCACGCCGGCGGCAAGTTCGACGACAACAGCTACAAGGTCTCCGGCGGCCTGCACGGCGTTGGCGTCTCGGT…
		Xanthomonas bromi isolate LMG947	NZ_FLTX01000076.1	ATGAAACATATCTCCGGAAAGCCCACTCTCCTTTCCACAGCCATGCACGCAGACGCAGAGCGCGACGAGGCCGAAACGGC GTACTCGCCCGAGCAAGACACCCTGCTCCATCCGGTCGCAGACCATCCGCTCAACCTATTGGAGAAAAGAAGAAGCACAA CCGGTGTCCTCGCGGACGAACATTCGCAACTACAGGTCGTGGTGCCCCGCCTGCAGGCATCGTTGGCACCGCAAACCTGG TCGTCATCCAGCAGCGGCTCGCCAACAACGCCTGTCACCGGCCGCAGCCCCCGTAGCGGCGCGCGGCCCGGTTCACCGAT CTTGGCCTCCCTACTGGAGACGCCGGCCCGCGCATCTGCCACCGTGGGCGCCGACAGCAGTAATGCGTTCCAGAA…	0.6102	TTCGCCCACGTCCGCACTGCTTCGC…N173…ATG	NZ_FLTX01000023.1	ATGACCGACGAACAAAACACCCCGCCAACACCCAACGGCACTTACGACTCCAGCAAGATCACCGTGCTGCGCGGCCTGGA AGCCGTCCGCAAGCGCCCCGGCATGTACATCGGCGACGTCCACGACGGCACCGGCCTGCATCACATGGTGTTCGAAGTCG TCGATAACTCGGTCGACGAAGCTTTGGCCGGACATGCCGACGACATCGTGGTGAAAATCCTGGTCGATGGCTCGGTGGCG GTGTCCGACAACGGGCGCGGTGTGCCGGTCGACATCCACAAGGAAGAAGGCGTCTCGGCAGCCGAGGTGATCCTCACCGT GCTGCATGCCGGCGGCAAGTTCGACGACAACAGCTACAAAGTATCCGGCGGCCTGCACGGCGTGGGCGTGTCGGT…
		Xanthomonas campestris strain NCPPB4346	NZ_LHUK01000131.1	ATGAAACAGATCTCCGGCAAGTTCACCCCCCCTTCCACGGCACTGCGCGCAGACGCAGAGCGCGATGCGCCCGACACTGC ACAGGCGCCCGAGCAACACCCCCCGCCCCATCCCGTCGCAGACCATCCGCTCAATCTGCTGGAAAAAAGAAGAACCACCA TCGGCTTACTTGCCGACGAACGTAAGCGCCTGGAGGTGGTGGTGCCCCGCCTGCAGCCATCGTTGGCACCGCAAACCTGG TCCTCATCCAGTAGCGACTCGCCAGCGACGCCTCTCTCCAGCCGCAGCCCCCGTCTCGGCACGCAGCCCGGCTTACCGAC CTGGGCCTGCCTGCTGGAGACGCCGACGCGCACATCGGCCCTTGCGGGCGCCGACAGCAGTGACGCATTCCAGAA…	0.6287	TTCGCCCACGCCTGCACTGGTTCGT…N174…ATG	NZ_LHUK01000072.1	ATGACCGACGAACAAAACACCCCGCCAACACCCAACGGCACTTACGACTCCAGCAAGATCACCGTGCTGCGTGGCCTGGAAGCCGTCCGCAAGCGCCCCGGCATGTACATCGGCGATGTCCATGACGGCACCGGCCTGCATCACATGGTGTTCGAGGTGGTCGACAACTCGGTCGACGAAGCCCTGGCCGGGCATGCCGACGACATCGTGGTGAAAATCCTGGTCGATGGCTCGGTGGCGGTGTCCGACAACGGACGCGGCGTGCCGGTCGACATTCACAAGGAAGAAGGCGTGTCCGCGGCCGAGGTGATCCTCACCGTGCTGCATGCCGGCGGCAAGTTCGACGACAACAGCTACAAGGTCTCCGGCGGCCTGCATGGCGTGGGCGTGTCGGTGGTC…
		Xanthomonas citri subsp. citri strain jx4	NZ_CP009013.1	ATGAAACAGATCTCCGGCAACTTCACTCTCCCTTCCACGGCGCTACGTGCAGACGCAGAGCGCGATGCGCCCGAAACTGCACAGGCGCCCGAGCAACACACCCCGCCCCATCCCGTCGCAGACCATCCGCTCAACCTGCTGGAAAAACGCAGAAGCACCACCGGCATGCTCGCCGATGAACGTAAGCGCCTGGAGGTCGTGGTGCCCCACCTGCAGGCAGCGTTGGCACCGCACACCTGGTCCTCATCCAGTAGCGATTCGCCAACGACGCCTGTCACCGGCCGCAGCCCCCGTCTCGGCCAGCAGCCCGGCTCACCGACATGGGCCTGCCTGCTGGAGACACCGGCGCGCACATCCGCCCTTGCGGGCGCCGACAGCAATGACGCATTCCAGAACTTG…	0.6276	TTCGCACACGCCTGCACCGCTTCGT…N176…ATG	CP009013.1	ATGACCGACGAACAAAACACCCCGCCAACACCCAACGGCACCTACGACTCCAGCAAGATCACCGTGCTGCGTGGCCTGGA AGCCGTCCGCAAGCGTCCCGGCATGTATATCGGCGACGTCCATGACGGCACCGGCCTGCATCACATGGTGTTCGAGGTGG TCGACAACTCGGTCGACGAAGCCCTTGCCGGGCATGCCGACGACATCGTGGTAAAAATCCTGGCCGATGGCTCGGTGGCG GTCTCCGACAACGGGCGCGGCGTGCCGGTCGACATCCACAAGGAAGAAGGCGTGTCGGCGGCCGAGGTGATCCTCACCGT GCTCCACGCCGGCGGCAAGTTCGACGACAACAGCTACAAGGTCTCCGGCGGCCTGCACGGCGTTGGCGTCTCGGT…
		Xanthomonas fragariae isolate Fap21	CP016830.1	ATGAAAAAGATCTCTGACACGTCCCCGGCTTTTCGAATCGGCATGCAAGCGGAGGCCGAGCAGGTCCAGACCTCAATGGA TCGGGTGCCTGAACACCAGCACGTCGCCGAACCCGCCCAGGATCACCCGCTCAACCTGCTGGAAAAAAGACTCCGCAAAA CCGCCGAGTCCTCTAGCGAAGACCCGAGCTTGCACATCAGTGTGCCAACCATTAGTGGGCGCTTGAACCGCTTTATTTCG CGCTCCTTTTCCAGTAGCAGCAACGCGCCAACGACACCAGGCTCCGGATTCAGCGGCAGGCCGACCGGGTACCCAGGTTT CCCGACGCTGGCGTCCCTGCTCGATCCACCCACACCGAGGTCTCACTCCCCGCCGTCGGGTCTGTCGCATGCTTC…	0.5523	TTCGCCGACACTTGCACGACTTCGC…N163…ATG	CP016830.1	ATGACCGACGAACGAAACACCCCCGCAACACCCAACGGCACCTACGACTCCAGCAAGATCACCGTGCTGCGTGGCCTGGA AGCGGTCCGCAAGCGCCCCGGCATGTACATCGGCGACGTCCATGACGGTACCGGCCTGCATCACATGGTGTTCGAGGTGG TCGACAACTCAGTCGATGAAGCCCTGGCCGGCCACGCCGACGACATCGTTGTGAAAATCTTGGTCGATGGCTCAGTGGCG GTGTCCGACAACGGGCGCGGCGTACCGGTCGATATCCATAAGGAAGAGGGCGTCTCGGCGGCGGAGGTGATCCTTACCGT GCTGCACGCCGGCGGCAAGTTTGACGACAACAGCTACAAGGTGTCCGGCGGGCTGCACGGCGTGGGCGTGTCGGT…
		Xanthomonas fuscans subsp. fuscans strain 4834-R	NC_022541.1	ATGAAACAGATCTCCGGCAACGTCACTCTCCCTTCCACGGCGCTGCGCGCAGACGCAGAGCGCGATGCGCCCGAAACTGC ACAGGCGCCCGAGCAGCACACCCCGCCCCATCCCGTCGCAGACCATCCGCTCAACCTGCTGGAAAAACGAAGAAGCACCA CCGGCGTGCTCGCCGATGAAAATACGCGCCTGGAGGTCGTGGTGCCCCGCCTGCAGGCAGCGTTGGCACCGCACACCTGG TCCTCATCCAGTAGCGACTCGCCAACGACGCCTGTCACCGGCCGCAGCCCCCGTCTGGGCCCGCAGCCCGGCTCACCGAC CTGGGCCTGCCTGCTGGAGACGCCGGCGCGCACATCGGCCCTTGCGGGCGCCGACAGCAATGACGCATTCCAGAA…	0.6372	TTCGCCCACGCCTGCACCGCTTCGT…N174…ATG	FO681494.1	ATGACCGACGAACAAAACACCCCGCCAACACCCAACGGCACCTACGACTCCAGCAAGATCACCGTGCTGCGTGGCCTGGA AGCCGTTCGCAAGCGCCCCGGCATGTATATCGGCGACGTCCATGACGGCACCGGCCTGCATCACATGGTGTTCGAGGTGG TCGACAACTCGGTCGACGAAGCCCTTGCCGGGCATGCCGACGACATCGTGGTAAAGATCATGGCCGATGGCTCGGTGGCA GTTTCCGACAACGGGCGCGGCGTGCCGGTCGACATCCACAAGGAAGAAGGCGTGTCGGCGGCCGAGGTGATCCTCACCGT GCTCCATGCCGGCGGCAAGTTCGACGACAACAGCTACAAGGTCTCTGGCGGCCTGCACGGCGTTGGCGTCTCGGT…
		Xanthomonas gardneri strain JS749-3	CP018728.1	ATGAAAAAGATCTCACCCACTTCCCCGGTTATCCCACATGGCATGCAAGCGGAGGGCGATCAATCCGAGACCTCAATGCATCCTGCATCCGAACACCATGAGCCCGCCGCCACTCCCGGCCAGGATCCCCTGCTCAACCTGCTGGAAAAAAGGAGAATCAGAAGCGGCGAGTCCTCTGTCCGAGAGTTGAGTGTGGACATAGATCGCCCACCTCCCAGACTGATAGTGCCACGCTGCCTTCCACGCTCGCTGTCCAGCGGCAGCACATCAACAACGCCAGGCTCCGATTCCAGCCGCAGATCGACGCCATACTCCGATTTGCCGGTACTGGGATCGCTACTCGACCCGCCCACACCTGGCTCTCTCGCCCTGACACCGCCTCCCTCGAATGCTTTCGGT…	0.5573	TTCGCACAGTTGCACGCCACCTCGC…N176…ATG	CP018728.1	ATGACCGAAGATCAAAACACCCCGACCACACCCAACAGCACCTACGATTCCAGCAAGATCACCGTGCTGCGTGGCCTGGAAGCCGTCCGCAAGCGCCCCGGCATGTACATCGGCGATGTCCATGACGGCACCGGCCTGCATCACATGGTGTTCGAGGTGGTCGACAACTCGGTCGACGAGGCCCTGGCCGGCCATGCCGACGACATCGTGGTCAAGATCCTGGTCGATGGCTCGGTCGCCGTCTCGGACAACGGCCGCGGTGTGCCGGTCGACATCCACAAGGAAGAAGGCGTGTCGGCGGCCGAGGTCATCCTCACCGTGCTGCATGCCGGCGGCAAGTTCGACGACAACAGCTACAAGGTTTCCGGCGGCCTGCACGGCGTGGGCGTGTCGGTGGTC…
		Xanthomonas oryzae pv. oryzicola BLS256	CP003057.2	ATGAAACAGATCTCCGGCAAGTTCACTCCCCCTTCCACGGCGCTGCGCGCAGACGCAAAGCGCGATGCGCCCGACACGGCACAGGTGCCCGAGCAACACCCCCCGCCCCATCCCGTCGCAGACCATCCGCTCAACCTGCTGGAAAAAAGAAGAACCACCATCGGCTTACTTGCCGACGAACGTAAGCGCCTGGAGGTGGTGGTGCCCCGCCTGCAGCCATGCTTGGCACCGCAAACCTGGTCCTCATCCAGTAGCGACTCGCCAACGACGCCTCTCTCCAGCCGCAGCCCCCGTCTCGGCACGCAGCCCGGCTTACCGACCTGGGCCTGCCTGCTGGAGACGCCGACGCGCACATCGGCCCTTGCGGGCACCGACAGCAGTGACGCATTCCAGAACTTG…	0.6282	TTCGCCCACGCCTGCACTGGTTCGT…N174…ATG	NC_017267.2	ATGACCGACGAACAAAACACCCCGCCAACACCCAACGGCACTTACGACTCCAGCAAGATCACCGTGCTGCGTGGCCTGGA AGCCGTCCGCAAGCGCCCCGGCATGTACATCGGCGATGTCCATGACGGCACCGGCCTGCATCACATGGTGTTCGAGGTGG TCGACAACTCGGTCGACGAAGCCCTGGCCGGGCATGCCGACGACATCGTGGTGAAAATCCTGGTCGATGGCTCGGTGGCG GTGTCCGACAACGGACGCGGCGTGCCGGTCGACATTCACAAGGAAGAAGGCGTGTCCGCGGCCGAGGTGATCCTCACCGT GCTGCATGCCGGCGGCAAGTTCGACGACAACAGCTACAAGGTCTCCGGCGGCCTGCATGGCGTGGGCGTGTCGGT…
		Xanthomonas perforans strain 91-118	NZ_CP019725.1	ATGAAACAGATCTCCGGCAACTTCACTCTCCCTTCCACGGCGCTGCGCGCAGACGCAGAGCGCGATGCGCCCGAAACTGC ACAGGCGCCCGAACCACACACCCCGCCCCATCCTGTCGCAGACCATCCGCTCAACCTGCTGGAAAAAAGAAGAAGCATCA CCGGCGTACTTGCCGACGAACGTAAGCGTCTGGAAGTCGTGGTGCCCCGCCTGCAGGCAGCGTTGGCACCGCACACCTGG TCCTCATCCAGTAGCGACTCGCCAACGACGCCTGTCACCGGCCGCAGCCCCCGTCTGGGCCCGCAACCCGGCTCACCGAC CTGGGCCTGTCTGCTGGAGACGCCGGCGCGCCTGTCGGCCCTTGCGGGCGCCGACAGCAGTGACGCATTCCAGAA…	0.6357	TTCGCCCACGCCTGCACTGCTTCGT…N166…ATG	NZ_CP019725.1	ATGACCGACGAACAAAACATCCCGCCAACACCCAACGGCACCTACGACTCCAGCAAGATCACCGTGCTGCGTGGCCTGGAGGCCGTCCGCAAGCGCCCCGGCATGTATATCGGCGACGTCCATGACGGCACCGGCCTGCATCACATGGTGTTCGAGGTGGTCGACAACTCGGTCGACGAAGCCCTGGCCGGGCATGCGGACGACATCGTGGTGAAGATCCTGGCCGATGGCTCGGTGGCGGTCTCCGACAACGGGCGCGGCGTGCCGGTCGACATCCACAAGGAAGAAGGCGTCTCGGCGGCCGAGGTGATCCTCACCGTGCTGCACGCCGGCGGCAAGTTCGACGACAACAGCTACAAGGTCTCCGGCGGCCTGCACGGCGTGGGCGTCTCGGTGGTC…
		Xanthomonas vasicola strain NCPPB 1060	NZ_KN305675.1	ATGAAACAGATCTCCGGCAACTTCACTCTCCCTTCCACAGCGCTGCGCGCAGACGCAGAGCGCGATGCACCCGAAACTGCCCAGGCGACCGAGCAGCACACCCCGCCCCATCCCGTCGCAGACCATCCGCTCAACCTGCTGGAAAAAAGAAGAAGCACCACCGGCGTGCTCGCGGATGAAAGGACGCACCTGGAGGTCGTGGTGCCCCGCCTGCAGGCAGCGTTAGCACCGCACACCTGGTCCTCATCCAGTAGCGACTCGCCAACGACGTCTGCCACCGGCCGCAGCCCTCGTCTGAGCCCGCAGCCCGGCTCACCGACCTGGGCCTGCCTGCTGGAGACGCCGGCGCACACATCGGCCCTTGCGGGCGCCGACAGCAGTGACGCATTCCAGAACTTG…	0.628	TTCGCCCACGCTTGCACAGCTTCGT…N160…ATG	NZ_KN305695.1	ATGACCGACGAACAAAACACCCCGCCAACACCCAACGGCACTTACGACTCCAGCAAGATCACCGTGCTGC GTGGCCTGGAAGCCGTCCGCAAGCGCCCCGGCATGTACATCGGCGACGTTCATGACGGCACCGGCTTGCA TCACATGGTGTTCGAGGTGGTCGACAACTCTGTCGATGAAGCCCTGGCCGGCCATGCCGACGACATCGTG GTGAAGATCCTGGTCGACGGCTCGGTGGCGGTGTCCGACAACGGGCGCGGCGTGCCGGTCGACATCCACA AGGAAGAAGGCGTGTCGGCGGCCGAGGTGATCCTCACCGTGCTGCATGCCGGCGGCAAGTTCGACGACAA CAGCTACAAGGTCTCCGGCGGCCTGCATGGTGTGGGCGTGTCGG…
		In Purple: the TTCGC/G/T repeat region of the PIP box motif (TTCGC/G/T-N15-TTCGC/G/T)
