# Supplementary material for: The Xanthomonas euvesicatoria type III effector XopAU is an active protein kinase that manipulates plant MAP kinase signaling
Source: PLoS Pathog. 2018 Jan 29;14(1):e1006880. doi: 10.1371/journal.ppat.1006880 (PMC5805367; doi:10.1371/journal.ppat.1006880)
Supplement: S4 Table — (XLSX) [file ppat.1006880.s004.xlsx]

## Sheet: GS_MKK2_InPlanted_Peak_Boundari
S4 Table. Quantification of MKK2 peptides phosphorylated in planta in the presence of XopAU. HA-tagged MKK2 was transiently expressed in N. benthamiana by Agrobacterium infiltration, along with His-XopAU or His-XopAU(K240A) as control. The experiment was done in triplicates. HA-MKK2 was then immunoprecipitated, and co-precipitating proteins were trypsin digested and subjected to LC-MS/MS in paral…
Sample Name	Peptide Sequence [Modification]	Modification site	Identification confidence	Total Peak Area	Ratio: Phosphorylated/Non-modified (per experiment)	Log ratio	Fold phosphorylation change: XopAU vs XopAUK240A	Phosphorylation change- P-value: XopAU vs XopAU(K240A)
1MKK2_XopAU(K240A)	RTDLTLPLPQR	T-33	High	5591129	0.000458767	-3.33841	41.5962	0.00104082
2MKK2_XopAU(K240A)	RTDLTLPLPQR	T-33	High	2298858	0.000202542	-3.69348
3MKK2_XopAU(K240A)	RTDLTLPLPQR	T-33	High	1521727	0.000247137	-3.60706
1MKK2_XopAU	RTDLTLPLPQR	T-33	High	64582260	0.0106535	-1.97251
2MKK2_XopAU	RTDLTLPLPQR	T-33	High	36861856	0.0156244	-1.8062
3MKK2_XopAU	RTDLTLPLPQR	T-33	High	54046116	0.01151	-1.93892
1MKK2_XopAU(K240A)	RTDLTLPLPQR		High	12187284480	177.838	2.25002
2MKK2_XopAU(K240A)	RTDLTLPLPQR		High	11350026240	335.173	2.52527
3MKK2_XopAU(K240A)	RTDLTLPLPQR		High	6157412352	276.919	2.44235
1MKK2_XopAU	RTDLTLPLPQR		High	6062070272	4.4109	0.644528
2MKK2_XopAU	RTDLTLPLPQR		High	2359247360	4.70917	0.672944
3MKK2_XopAU	RTDLTLPLPQR		High	4695563264	8.64321	0.936675
1MKK2_XopAU(K240A)	TDLTLPLPQR	T-33	High	68530256	0.000999307	-3.0003	30.2357	0.000407627
2MKK2_XopAU(K240A)	TDLTLPLPQR	T-33	High	33863140	0.000520869	-3.28327
3MKK2_XopAU(K240A)	TDLTLPLPQR	T-33	High	22235464	0.00068099	-3.16686
1MKK2_XopAU	TDLTLPLPQR	T-33	High	1374337536	0.0310165	-1.50841
2MKK2_XopAU	TDLTLPLPQR	T-33	High	500990304	0.0215102	-1.66736
3MKK2_XopAU	TDLTLPLPQR	T-33	High	543265984	0.0140272	-1.85303
1MKK2_XopAU(K240A)	TDLTLPLPQR		High	68577787904	4498.64	3.65308
2MKK2_XopAU(K240A)	TDLTLPLPQR		High	65012744192	20549.1	4.31279
3MKK2_XopAU(K240A)	TDLTLPLPQR		High	32651698176	16406.2	4.21501
1MKK2_XopAU	TDLTLPLPQR		High	44309843968	253.386	2.40378
2MKK2_XopAU	TDLTLPLPQR		High	23290871808	486.135	2.68676
3MKK2_XopAU	TDLTLPLPQR		High	38729564160	727.545	2.86186
1MKK2_XopAU(K240A)	IGSGTGGTVYK	S-78	Medium	15244100	0.000469024	-3.3288	28.0492	0.00794708
2MKK2_XopAU(K240A)	IGSGTGGTVYK	S-78	Medium	3163780	0.000111904	-3.95116
3MKK2_XopAU(K240A)	IGSGTGGTVYK	S-78	Medium	1990205	0.000118249	-3.9272
1MKK2_XopAU	IGSGTGGTVYK	S-78	Medium	174871040	0.00935881	-2.02878
2MKK2_XopAU	IGSGTGGTVYK	S-78	Medium	47910260	0.00573104	-2.24177
3MKK2_XopAU	IGSGTGGTVYK	S-78	Medium	53233196	0.00452152	-2.34472
1MKK2_XopAU(K240A)	IGSGTGGTVYK		High	32501741568	34436.9	4.53702
2MKK2_XopAU(K240A)	IGSGTGGTVYK		High	28272340992	343716	5.5362
3MKK2_XopAU(K240A)	IGSGTGGTVYK		High	16830672896	188814	5.27603
1MKK2_XopAU	IGSGTGGTVYK		High	18685188096	1502.19	3.17673
2MKK2_XopAU	IGSGTGGTVYK		High	8359778304	929.078	2.96805
3MKK2_XopAU	IGSGTGGTVYK		High	11773298688	956.593	2.98073
1MKK2_XopAU(K240A)	QVLSGLYYLHR	Y-176	High	943805	0.000107894	-3.967	50.8433	0.0321488
2MKK2_XopAU(K240A)	QVLSGLYYLHR	Y-176	High	82255	4.85524e-06	-5.31379
3MKK2_XopAU(K240A)	QVLSGLYYLHR	Y-176	High	89139	7.14597e-06	-5.14594
1MKK2_XopAU	QVLSGLYYLHR	Y-176	High	12438626	0.00314053	-2.503
2MKK2_XopAU	QVLSGLYYLHR	Y-176	High	8997934	0.00145093	-2.83835
3MKK2_XopAU	QVLSGLYYLHR	Y-176	High	12307531	0.00150441	-2.82263
1MKK2_XopAU(K240A)	QVLSGLYYLHR		High	8747520000	45066.4	4.65385
2MKK2_XopAU(K240A)	QVLSGLYYLHR		High	16941481984	1.36603e+06	6.13546
3MKK2_XopAU(K240A)	QVLSGLYYLHR		High	12474017792	938672	5.97251
1MKK2_XopAU	QVLSGLYYLHR		High	3960682496	683.822	2.83494
2MKK2_XopAU	QVLSGLYYLHR		High	6201509376	8901.86	3.94948
3MKK2_XopAU	QVLSGLYYLHR		High	8180955136	8492.54	3.92904
1MKK2_XopAU(K240A)	FPFSVGR	S-268	Medium	194103	2.74278e-06	-5.56181	72.899	0.0116255
2MKK2_XopAU(K240A)	FPFSVGR	S-268	Medium	12402	2.05789e-07	-6.68658
3MKK2_XopAU(K240A)	FPFSVGR	S-268	Medium	13289	4.47233e-07	-6.34947
1MKK2_XopAU	FPFSVGR	S-268	Medium	5791981	0.000187655	-3.72664
2MKK2_XopAU	FPFSVGR	S-268	Medium	696653	2.86912e-05	-4.54225
3MKK2_XopAU	FPFSVGR	S-268	Medium	963311	3.12042e-05	-4.50579
1MKK2_XopAU(K240A)	FPFSVGR		High	70768803840	11359.3	4.05535
2MKK2_XopAU(K240A)	FPFSVGR		High	60265504768	33515.2	4.52524
3MKK2_XopAU(K240A)	FPFSVGR		High	29713813504	25900.3	4.41331
1MKK2_XopAU	FPFSVGR		High	30865090560	3192.52	3.50413
2MKK2_XopAU	FPFSVGR		High	24281030656	3314.54	3.52042
3MKK2_XopAU	FPFSVGR		High	30871158784	3610.29	3.55754
1MKK2_XopAU(K240A)	VLAQTMDPCNSSVGTIAYMSPER	T-215	High	6230028	0.0106065	-1.97443	42.5529	0.00505917	One phosphorylation versus non-modified
2MKK2_XopAU(K240A)	VLAQTMDPCNSSVGTIAYMSPER	T-215	High	1798155	0.00372494	-2.42888
3MKK2_XopAU(K240A)	VLAQTMDPCNSSVGTIAYMSPER	T-215	High	1147236	0.00369758	-2.43208
1MKK2_XopAU	VLAQTMDPCNSSVGTIAYMSPER	T-215	High	9667928	0.309001	-0.51004
2MKK2_XopAU	VLAQTMDPCNSSVGTIAYMSPER	T-215	High	7325619	0.225904	-0.646076
3MKK2_XopAU	VLAQTMDPCNSSVGTIAYMSPER	T-215	High	8550872	0.232281	-0.633987
1MKK2_XopAU(K240A)	VLAQTMDPCNSSVGTIAYMSPER		High	587380096	905.277	2.95678
2MKK2_XopAU(K240A)	VLAQTMDPCNSSVGTIAYMSPER		High	482734496	1709.36	3.23283
3MKK2_XopAU(K240A)	VLAQTMDPCNSSVGTIAYMSPER		High	310266368	887.117	2.94798
1MKK2_XopAU	VLAQTMDPCNSSVGTIAYMSPER		High	31287660	2.36586	0.373988
2MKK2_XopAU	VLAQTMDPCNSSVGTIAYMSPER		High	32427996	11.6175	1.06511
3MKK2_XopAU	VLAQTMDPCNSSVGTIAYMSPER		High	36812680	10.3291	1.01406
1MKK2_XopAU(K240A)	VLAQTMDPCNSSVGTIAYMSPER	T-215, S-221	High	648840	0.104147	-0.982352	3.82595	0.0763946	Double phosphorylation versus one phosphorylation
2MKK2_XopAU(K240A)	VLAQTMDPCNSSVGTIAYMSPER	T-215, S-221	High	282407	0.157054	-0.803952
3MKK2_XopAU(K240A)	VLAQTMDPCNSSVGTIAYMSPER	T-215, S-221	High	349747	0.304861	-0.515899
1MKK2_XopAU	VLAQTMDPCNSSVGTIAYMSPER	T-215, S-221	High	13224666	1.36789	0.136051
2MKK2_XopAU	VLAQTMDPCNSSVGTIAYMSPER	T-215, S-221	High	2791313	0.381034	-0.419036
3MKK2_XopAU	VLAQTMDPCNSSVGTIAYMSPER	T-215, S-221	High	3563993	0.416799	-0.380074
1MKK2_XopAU(K240A)	VLAQTMDPCNSSVGTIAYMSPER	T-215, S-221	High		0.00110463	-2.95678	214.978	0.00413402	Double phosphorylation versus non-modified
2MKK2_XopAU(K240A)	VLAQTMDPCNSSVGTIAYMSPER	T-215, S-221	High		0.000585015	-3.23283
3MKK2_XopAU(K240A)	VLAQTMDPCNSSVGTIAYMSPER	T-215, S-221	High		0.00112725	-2.94798
1MKK2_XopAU	VLAQTMDPCNSSVGTIAYMSPER	T-215, S-221	High		0.42268	-0.373988
2MKK2_XopAU	VLAQTMDPCNSSVGTIAYMSPER	T-215, S-221	High		0.0860773	-1.06511
3MKK2_XopAU	VLAQTMDPCNSSVGTIAYMSPER	T-215, S-221	High		0.0968143	-1.01406
1MKK2_XopAU(K240A)	DVDNPNVVR		High	27116238848
2MKK2_XopAU(K240A)	DVDNPNVVR		High	23527028736
3MKK2_XopAU(K240A)	DVDNPNVVR		High	9558715392
1MKK2_XopAU	DVDNPNVVR		High	10992915456
2MKK2_XopAU	DVDNPNVVR		High	5933593600
3MKK2_XopAU	DVDNPNVVR		High	11018059776
1MKK2_XopAU(K240A)	Total ion current			19300000000000
2MKK2_XopAU(K240A)	Total ion current			23600000000000
3MKK2_XopAU(K240A)	Total ion current			20500000000000
1MKK2_XopAU	Total ion current			11800000000000
2MKK2_XopAU	Total ion current			27000000000000
3MKK2_XopAU	Total ion current			26000000000000
